# Supplementary material for: Trematodes of Genera Gyrabascus and Parabascus from Bats in European Russia: Morphology and Molecular Phylogeny
Source: Biology (Basel). 2022 Jun 8;11(6):878. doi: 10.3390/biology11060878 (PMC9219772; doi:10.3390/biology11060878)
Supplement: Supplementary file 1 [file biology-11-00878-s001.zip]

Archive with 2 entries (2 files):
- Supplementary table S1+.xlsx
- Supplementary table S2+.xls
