# Supplementary material for: Trematodes of Genera Gyrabascus and Parabascus from Bats in European Russia: Morphology and Molecular Phylogeny
Source: Biology (Basel). 2022 Jun 8;11(6):878. doi: 10.3390/biology11060878 (PMC9219772; doi:10.3390/biology11060878)
Supplement: Supplementary file 1 [file biology-11-00878-s001.zip › Supplementary table S1+.xlsx]

## Sheet: Лист1
Supplementary Table S1. PCR conditions used in present study.
Species	Primers (references)		PCR parameters					Contig length (bp)	References (primers)
	Forward	Reverse	Initial denaturation	Denaturation	Annealing	Elongation	Final elongation
Gyrabascus amphoraeformis	dig12	L0	95°C	95°C, 30 sec	49.4°C, 20 sec	1 min 25 sec	72°C, 5 min	1277	Tkach et al. [40]
Gyrabascus oppositus	dig12 28sy	L0 28sz	95°C	95°C, 30 sec	49.4°C, 20 sec 62°C, 20 sec	1min 25 sec 1 min	72°C, 5 min	892—926	Tkach et al. [40], León-Règagnon, Brooks [51]
Parabascus duboisi	28sy	28sz	95°C	95°C, 30 sec	62°C, 20 sec	1 min	72°C, 5 min	880—1287	León-Règagnon, Brooks [51]
Parabascus semisquamosus	LSU5	1500R	95°C	95°C, 30 sec	56.5°C, 20 sec	1 min 20 sec	72°C, 5 min	1280—1289	Littlewood [52], Snyder, Tkach [53]
Parabascus lepidotus	LSU5 dig12	1500R L0	95°C	95°C, 30 sec	56.5°C, 20 sec 49.4°C, 20 sec	1 min 20 sec 1 min 25 sec	72°C, 5 min	1272—1289	Littlewood [52], Snyder, Tkach [53] Tkach et al. [40]
