# Supplementary material for: Trematodes of Genera Gyrabascus and Parabascus from Bats in European Russia: Morphology and Molecular Phylogeny
Source: Biology (Basel). 2022 Jun 8;11(6):878. doi: 10.3390/biology11060878 (PMC9219772; doi:10.3390/biology11060878)
Supplement: Supplementary file 1 [file biology-11-00878-s001.zip › Supplementary table S2+.xls]

## Sheet: Accession numbers
Supplementary Table S2. Sequences used in molecular phylogenetic analysis.
Accession number	Species	References
MK575196.1	Lecithodendrium skrjabini	Sokolov et al. [30]
KJ126726.1	Lecithodendrium sp.	Kudlai et al. [58]
AF151919.1	Lecithodendrium linstowi	Tkach et al. [40]
MF498821.1	Lecithodendrium linstowi	Enabulele et al. [59]
JF784191.1	Lecithodendrium linstowi	Lord et al. [42]
LC599541.1	Lecithodendriidae sp.	Nakao, Sasaki [60]
AF151918.1	Pycnoporus heteroporus	Tkach et al. [40]
AF151917.1	Pycnoporus megacotyle	Tkach et al. [40]
AF151922.1	Paralecithodendrium hurkovaae	Tkach et al. [40]
JF784196.1	Paralecithodendrium sp.	Lord et al. [42]
LC599537.1	Lecithodendriidae sp.	Nakao, Sasaki [60]
LC599538.1	Lecithodendriidae sp.	Nakao, Sasaki [60]
LC599539.1	Lecithodendriidae sp.	Nakao, Sasaki [60]
LC599540.1	Lecithodendriidae sp.	Nakao, Sasaki [60]
AY220617.1	Paralecithodendrium parvouterus	Tkach et al. [41]
AF151920.1	Paralecithodendrium chilostomum	Tkach et al. [40]
KJ126725.1	Paralecithodendrium chilostomum	Kudlai et al. [58]
AF151921.1	Paralecithodendrium longiforme	Tkach et al. [40]
AF480167.1	Ophiosacculus mehelyi	Tkach et al. [40]
MH532430.1	Phaneropsolidae gen. sp.	Dellagnola et al. [61]
MH532431.1	Phaneropsolidae gen. sp.	Dellagnola et al. [61]
KJ700422.1	Phaneropsolus praomidis	Kanarek et al. [62]
KY982862.1	Phaneropsolus sp.	Kanarek et al. [63]
KY982863.1	Stomylotrema vicarium	Kanarek et al. [63]
AY220632.1	Floridatrema heardi	Tkach et al. [41]
JF826247.1	Maritrema eroliae	Al-Kandari et al. [64]
KJ144178.1	Maritrema novaezealandense	Presswell et al. [65]
KT355818.1	Maritrema brevisacciferum	Kudlai et al. [66]
KT355819.1	Maritrema brevisacciferum	Kudlai et al. [66]
KJ144173.1	Maritrema deblocki	Presswell et al. [65]
KJ144174.1	Maritrema poulini	Presswell et al. [65]
KJ144176.1	Maritrema poulini	Presswell et al. [65]
KJ144177.1	Maritrema poulini	Presswell et al. [65]
KJ144175.1	Maritrema poulini	Presswell et al. [65]
AF151927.1	Maritrema neomi	Tkach et al. [40]
AY220630.1	Maritrema oocysta	Olson et al. [67]
AY220631.1	Maritrema prosthometra	Olson et al. [67]
AF151926.1	Maritrema subdolum	Tkach et al. [40]
HM584135.1	Maritrema subdolum	Galaktionov et al. [68]
MG783585.1	Levinseniella sp.	Galaktionov, Blasco-Costa [69]
KF738451.1	Microphallus sp.	Athokpam & Tandon (Direct submission) [70]
KT355820.1	Microphallidae gen. sp.	Kudlai et al. [66]
KT355821.1	Microphallidae gen. sp.	Kudlai et al. [66]
AY220633.1	Microphallus fusiformis	Olson et al. [67]
AB974360.1	Microphallidae sp.	Kakui [71]
AY220626.1	Microphallus abortivus	Tkach et al. [41]
AY220627.1	Microphallus primas	Tkach et al. [41]
HM001304.1	Microphallus primas	Pina et al. [72]
AY220628.1	Microphallus basodactylophallus	Tkach et al. [41]
MG783586.1	Microphallus ochotensis	Galaktionov, Blasco-Costa [69]
MG783587.1	Microphallus ochotensis	Galaktionov, Blasco-Costa [69]
MG783588.1	Microphallus ochotensis	Galaktionov, Blasco-Costa [69]
MG783589.1	Microphallus ochotensis	Galaktionov, Blasco-Costa [69]
HM584142.1	Microphallus sp.	Galaktionov et al. [68]
KJ868216.1	Microphallus sp.	O'Dwyer et al. [73]
KJ868217.1	Microphallus sp.	O'Dwyer et al. [73]
HM584124.1	Microphallus calidris	Galaktionov et al. [68]
HM584125.1	Microphallus calidris	Galaktionov et al. [68]
HM584133.1	Microphallus pygmaeus	Galaktionov et al. [68]
HM584134.1	Microphallus pygmaeus	Galaktionov et al. [68]
HM584129.1	Microphallus sp.	Galaktionov et al. [68]
HM584130.1	Microphallus sp.	Galaktionov et al. [68]
HM584131.1	Microphallus sp.	Galaktionov et al. [68]
HM584140.1	Microphallus sp.	Galaktionov et al. [68]
HM584126.1	Microphallus pseudopygmaeus	Galaktionov et al. [68]
HM584127.1	Microphallus pseudopygmaeus	Galaktionov et al. [68]
HM584128.1	Microphallus triangulatus	Galaktionov et al. [68]
HM584139.1	Microphallus triangulatus	Galaktionov et al. [68]
HM584122.1	Microphallus piriformes	Galaktionov et al. [68]
HM584123.1	Microphallus piriformes	Galaktionov et al. [68]
KT355822.1	Microphallus minutus	Kudlai et al. [66]
KT355823.1	Microphallus minutus	Kudlai et al. [66]
AY220625.1	Microphallus similis	Tkach et al. [41]
HM584136.1	Microphallus similis	Galaktionov et al. [68]
HM584137.1	Microphallus similis	Galaktionov et al. [68]
HM584138.1	Microphallus similis	Galaktionov et al. [68]
KJ700421.1	Microtrema barusi	Kanarek et al. [62]
KX712084.1	Longiductotrema tethepae	Kudlai et al. [74]
KX712085.1	Longiductotrema tethepae	Kudlai et al. [74]
MK575195.1	Gyrabascus oppositus	Sokolov et al. [30]
AF151924.1	Gyrabascus amphoraeformis	Tkach et al. [40]
AY220620.1	Gyrabascus amphoraeformis	Tkach et al. [41]
KY921598.1	Gyrabascus sp.	Bell et al. [75]
KP682451.1	Collyricloides massanae	Kanarek et al. [76]
KJ700420.1	Cortrema magnicaudata	Kanarek et al. [62]
KY752115.1	Macyella postgonoporus	Kanarek et al. [63]
KY752116.1	Leyogonimus polyoon	Kanarek et al. [63]
AY220618.1	Parabascus duboisi	Tkach et al. [41]
AY220619.1	Parabascus joannae	Tkach et al. [41]
AF151923.1	Parabascus semisquamosus	Tkach et al. [40]
AY220622.1	Brandesia turgida	Tkach et al. [41]
AY220623.1	Prosotocus confusus	Tkach et al. [41]
AY220621.1	Candidotrema loossi	Tkach et al. [41]
AF151925.1	Pleurogenes claviger	Tkach et al. [40]
AF433670.1	Pleurogenoides medians	Tkach et al. [40]
AY220624.1	Langeronia macrocirra	Tkach et al. [41]
AY220634.1	Prosthogonimus cuneatus	Tkach et al. [41]
AF151928.1	Prosthogonimus ovatus	Tkach et al. [40]
AY116869.1	Schistogonimus rarus	Tkach et al. [41]
JX522535.1	Plagiorchis elegans	Boyce et al. [77]
